# Supplementary material for: COVID-19 Associated Contact Restrictions in Germany: Marked Decline in Children’s Outpatient Visits for Infectious Diseases without Increasing Visits for Mental Health Disorders
Source: Children (Basel). 2021 Aug 25;8(9):728. doi: 10.3390/children8090728 (PMC8471230; doi:10.3390/children8090728)
Supplement: Supplementary file 1 [file children-08-00728-s001.zip]

Archive with 1 entries (1 files):
- children-1323329-SI.pdf
